# Supplementary material for: Shear stress dynamics in root canal irrigation: a systematic review of computational fluid dynamics studies on syringe irrigation with various needle designs
Source: Front Dent Med. 2026 Feb 9;7:1720637. doi: 10.3389/fdmed.2026.1720637 (PMC12926430; doi:10.3389/fdmed.2026.1720637)
Supplement: Supplementary file 1 [file Table2.xlsx]

## Sheet: study characteristics
Title	author and year	study type	root canal model	needle type investigated	key technical parameters	primary interventions
1	Boutsioukis, 2010a	CFD Simulation	19mm length, 0.45mm apical diameter, 6% taper	Side-vented, Flat (30G)	Needle depth: 1- 5mm from WL; Flow rate: 0.26 mL/s	Needle insertion depth variation
2	Boutsioukis, 2010b	CFD Simulation	19mm length, varying needle types	Flat, Beveled, Notched, Side- vented, Double side- vented, Multi-vented (30G)	Needle depth: 3mm from WL; Flow rate: 0.26 mL/s	Needle tip design comparison
3	Choudhari, 2024	Ex-vivo CFD	Type I (n=23) and Type II (n=23) canal anatomy	30G side-vented needle	Needle positions: 25%, 50%, 75% from WL; Flow rate: 0.26 mL/s	Single vs joining canal comparison
4	Dai, 2024	CFD + In- vitro	#25/.06 and #40/.04 canal shapes	Modified 30G side- vented with variable aperture positions/lengths	Needle depth: 3mm from apex; Aperture lengths: 0.25x to 2x original	Aperture optimization
5	Gao, 2025	CFD + In- vitro	#25/.06 canal, 16mm length	Modified 30G side- vented with bevel angles (20°-90°)	Needle depth: 3mm from apex; Bevel angles: 20°-90°	Bevel angle and configuration optimization
6	Boutsioukis, 2010c	CFD Simulation	ISO sizes 25, 35, 45, 55 with 0.06 taper	Side-vented, Flat (30G)	Needle depth: 3mm from WL; Flow rate: 0.26 mL/s	Apical preparation size effects
7	Boutsioukis, 2010d	CFD Simulation	Size 30 with 2%, 4%, 6% tapers; Size 60 with 2% taper	Side-vented, Flat (30G)	Needle depth: 3mm from WL; Flow rate: 0.26 mL/s	Root canal taper effects
8	Liu, 2020	CFD Simulation	Curved root canals	Open-ended flat, Side-vented, Novel curved designs (III, IV, V)	Variable needle depths; Gap size variations	Curved canal irrigation optimization
9	Singh, 2024	CFD Simulation	Size 30 with 4%, 6%, 8% tapers	Open-ended (OEN), Single side-vented (SSVN), Double side-vented (DSVN)	Needle depths: 1, 2, 3mm from apex; Flow rates: 0.083, 0.26 mL/s	Back-to-back double side- vented analysis
10	Sun, 2024	CFD Simulation	#25/.06 canal, 16mm length	Novel needles with composite flow control (dimples/protrusions)	Needle depth: 3mm from apex; Dimple depths: 0.03- 0.05mm	Innovative needle design optimization

## Sheet: irrigant type
	author and year	irrigant type	Density (g/cm³)	Viscosity (Pa·s)	Flow Rate (mL/s)	Flow Velocity (m/s)
1	Boutsioukis, 2010a	1% NaOCl	1.04	0.99 × 10⁻³	0.26	8.6
2	Boutsioukis, 2010b	1% NaOCl	1.04	0.99 ×10⁻³	0.26	8.6
3	Choudhari, 2024	5.25% NaOCl + 17% EDTA	not specified	not specified	0.26	8.99
4	Dai, 2024	distilled water	998.2 kg/m³	1.016 × 10⁻³	0.1 kg/s	4.16
5	Gao, 2025	1% NaOCl	1.04	9.86 × 10⁻⁴	0.1 g/s	variable
6	Boutsioukis, 2010c	1% NaOCl	1.04	0.99 ×10⁻³	0.26	8.6
7	Boutsioukis, 2010d	1% NaOCl	1.04	0.99 ×10⁻³	0.26	8.6
8	Liu, 2020	not specified	not specified	not specified	variable	variable
9	Singh, 2024	1% NaOCl	1.04	not specified	0.083, 0.26	2,7, 8.6
10	Sun, 2024	1% NaOCl	1.04	9.86 × 10⁻⁴	0.16, 0.26	5.3, 8.6

## Sheet: primary outcomes & effect sizes
title	author and year	primary outcomes	key findings			effect size/statistical measures
			irrigant replacement	apical pressure	shear stress
1	Boutsioukis, 2010a	Velocity, Pressure, Shear stress	Side-vented: WL replacement only at 1mm depth; Flat: Complete replacement at 2mm depth	Flat: Higher pressure vs side-vented; Sharp 14.6 kPa decrease (40%) between 1- 2mm positions	Max: 660 N/m² (side- vented), 480 N/m² (flat) at 1mm	Pressure decreased with distance from WL
2	Boutsioukis, 2010b	Flow characteristics, Velocity, Pressure, Shear stress	Open-ended: >2mm apical replacement; Close-ended: 1-1.5mm; Multi-vented: <1mm	Flat/Beveled: Highest; Multi- vented: lowest pressure	Open-endSimilar patterns; Close-enConcentron outlet	Mean ± SD reported for each needle type
3	Choudhari, 2024	apical pressure	not of primary focus	single canals: 9877.78 Pa at 25% WL; Joining canals: significantly lower (p<0.001)	not measured	Two-way ANOVA; p>0.05 at 50% and 75% WL positions
4	Dai, 2024	Exchange distance, WSS, Apical pressure	Lower aperture + 0.25x length: 36.42% increase in exchange distance	Lower aperture generally increased pressure except 0.25x length	Shorter apertures: Higher max WSS; Loweposition: WSS closer to apex	#25/.06: 1.889mm exchange distance (standard)
5	Gao, 2025	Exchange distance, Apical pressure, WSS	Solid-bevel: Up to 35% increase vs standard; Hollow- bevel: 11% variation	Solid-bevel: 4715-7364 Pa; Hollow- bevel: 6275- 7097 Pa	Not primary focus	Polynomial/Linear regression models provided
6	Boutsioukis, 2010c	Velocity, Shear stress, Apical pressure	Side-vented: 0.75mm (size 25) to 1.5mm (size 55); Flat: Near- WL in sizes 35-45, complete in size 55	Flat: 49.3±1.3 kPa; Side- vented: 32.1±3.2 kPa (size 25)	Max ~1000 N/m² (both needles, size 25); Decreased with size	Quadratic decrease in pressure with preparation size
7	Boutsioukis, 2010d	Velocity, Pressure, Shear stress	Side-vented: No WL replacement in any case; Flat: >1mm (30/.02) to WL (60/.02)	Flat: 417.4±3.3 kPa; Side- vented: 126.3±1.9 kPa (size 30/.02)	Max ~11,000 N/m² (30/.02); Decreased with taper	Pressure decreased with increasing taper
8	Liu, 2020	Velocity, WSS, Apical pressure	Curved side- vented with deeper insertion optimal	Side-vented: Lower pressure vs open-ended	Non- symmetric distribution due to curvature	not available
9	Singh, 2024	Apical pressure, Shear stress, Velocity	OEN: Maximum replacement DSVN: Least velocity magnitude	OEN: Highest (4% taper); DSVN: Lowest (6- 8% taper)	OEN: 129,000 Pa max; DSVN: Minimum values	Pressure/stress decreased with taper increase
10	Sun, 2024	Safety, Extension, Cleaning efficiency	Double side- vented with dimple: 33% improvement in extending depth	Novel designs: No increased extrusion risk	Dimple: 22% increase in cleaning area	0.04mm dimple depth optimal

## Sheet: tech parameter & measurements
title	author and year	needle penetration depths	shear stress range (Pa)	Pressure Range (kPa)	Flow Velocity Range (m/s)	critical thresholds
1	Boutsioukis, 2010a	1, 2, 3, 4, 5mm from WL	480-660 N/m²	Variable with depth		>0.1 m/s for replacement
2	Boutsioukis, 2010b	3mm from WL	variable by needle type	variable by needle type	8.6	>0.1 m/s for replacement
3	Choudhari, 2024	25%, 50%, 75% from WL	Not measured	9877.78 Pa (max)	8.99	Clinical flow rate
4	Dai, 2024	3mm from apex	Higher with shorter apertures	Variable by configuration	4.16	Exchange distance metric
5	Gao, 2025	3mm from apex	Variable by bevel angle	4715-7364 Pa (solid- bevel)	Variable	TOPSIS optimization
6	Boutsioukis, 2010c	3mm from WL	~1000 N/m² (size 25)	32.1-49.3 kPa	8.6 (inlet)	>0.1 m/s significant
7	Boutsioukis, 2010d	3mm from WL	~11,000 N/m² (30/.02)	126.3-417.4 kPa	8.6 (inlet)	Taper- dependent
8	Liu, 2020	Variable	Non- symmetric patterns	Variable by scheme	Variable	0.1 m/s threshold
9	Singh, 2024	1, 2, 3mm from apex	129,000 Pa (max OEN)	Variable by needle/taper	2.7, 8.6	Taper- dependent
10	Sun, 2024	3mm from apex	>100 Pa for cleaning	Lower than prototype	5.3, 8.6	100 Pa critical stress

## Sheet: conclusion & clinic implication
title	author and year	main conclusions	clinical implications	limitations
1	Boutsioukis, 2010a	Needle depth significantly affects all parameters	Closer to WL improves replacement but increases extrusion risk	Single canal geometry
2	Boutsioukis, 2010b	Open-ended needles: better replacement, higher pressure	Needle selection based on treatment goals	Standardized conditions only
3	Choudhari, 2024	Single canals have higher apical pressure than joining	Canal anatomy affects irrigation safety	Limited to specific anatomies
4	Dai, 2024	Aperture position/length significantly impact performance	Lower aperture position improves effectiveness	Limited canal geometries
5	Gao, 2025	Bevel angle optimization improves performance	Custom needle designs can enhance irrigation	Computational validation needed
6	Boutsioukis, 2010c	Larger preparation improves irrigation performance	Enlarge canals beyond size 25 for better irrigation	Size vs tooth structure trade-off
7	Boutsioukis, 2010d	Increased taper improves irrigation, reduces pressure	Taper selection affects irrigation efficiency	Limited taper range studied
8	Liu, 2020	Curved needles optimal for curved canals	Match needle curvature to canal anatomy	Complex geometry modeling
9	Singh, 2024	Double side- vented needles safer in wider canals	Needle selection based on canal preparation	Limited to specific tapers
10	Sun, 2024	Novel designs with flow control enhance performance	Innovative needle designs show promise	Requires clinical validation

## Sheet: Sheet1
Study (year)	Canal model & anatomy	Apical preparation size(s) & taper(s)	Needle gauge & design	Insertion depth from WL	Flow rate / inlet condition	Fluid model	Mesh independence reported	Validation / verification	WSS outcome metric	Max WSS (Pa) & SSI	Apical pressure outcome	Key findings related to WSS
Boutsioukis 2010 – apical size	Ideal straight conical canal, length ~19 mm	ISO 25, 35, 45, 55; taper .06	30G flat (open) and 30G side-vented	Needle tip 3 mm short of WL	Steady inflow at clinically relevant flow rate (~0.26 mL/s	Newtonian NaOCl	Yes – mesh details and independence study reported	Yes – CFD model previously validated against high-speed imaging	Time-averaged wall shear stress on canal wall	Max WSS ≈1000 Pa in size 25/.06 → SSI ≈1; decreases with larger sizes (exact values not given)	Mean apical pressure up to 49.3 kPa for flat needle and 32.1 kPa for side-vented in size 25/.06	Increasing apical size reduces both WSS and apical pressure; flat needle generates higher WSS and higher pressure than side-vented.
Boutsioukis 2010 – taper	Ideal straight canals with different tapers & equivalent apical sizes	Sizes ~30 & 60; tapers 0.02, 0.04, 0.06, 0.08; Protaper F3	30G flat & 30G side-vented	Tip 3 mm short of WL	Steady inflow at clinically relevant flow rate (~0.26 mL/s	Newtonian NaOCl	Yes	Yes	WSS contours and distributions	No explicit Pa numbers; qualitative: larger taper (60/.02) has more favourable WSS & irrigant replacement; differences near apex small when needle is 1.5 mm short of WL	Apical pressure decreases with larger taper; relationship parallels available annulus area	Canal taper influences WSS and pressure, but when needle is short of WL, differences in apical 1–1.5 mm are reduced.
Boutsioukis 2010 – needle type comparison (J Endod CFD needle-type study)	Straight canal, approx ISO 40/.06	Single size/taper (reference canal)	Flat, side-vented, double side-vented, multi-vented; all 30G	Tip 3 mm short of WL	Steady inflow at clinically relevant flow rate (~0.26 mL/s	Newtonian NaOCl	Yes	Yes – validated reference model	WSS contours and peak location	Numeric WSS not given; ranking: open-ended (flat) > side-vented ≥ double-vented; multi-vented safest but very local high WSS	Apical pressure highest with open-ended, lowest with multi-vented	Needle design strongly modulates local WSS and apical pressure; open-ended maximizes cleaning but increases extrusion risk.
Liu 2020 – curved canals	Curved canals with different curvature angles and tapers; idealised geometry	Typical sizes 25/.06, 40/.04 etc. (see full article)	30G side-vented	Tip 2–3 mm short of WL	Constant flow rate typical for CFD irrigation	Newtonian irrigant	Mesh and element count described; independence partly addressed	Validation by comparison to prior validated straight canal model	WSS distribution along curved canal wall	WSS not numerically printed; higher in outer curvature and apical region, especially in tighter curvatures	Apical pressure patterns described but numeric values mainly graphical	Curvature increases heterogeneity of WSS; side-vented needle maintains safe pressures but WSS may be insufficient in severe curvatures.
Choudhari 2024 – ex-vivo + CFD	Extracted premolars with Vertucci I (single) and II (joining) canals; real anatomies	ISO 30/.06 (standardised length 13 mm)	30G side-vented	Positions at 25%, 50%, 75% short of WL	Simulated flow rate 0.26 mL/s	Newtonian NaOCl	Yes – mesh and grid sensitivity discussed	Experimental pressure measurements used for validation	Primary outcome = apical pressure; WSS discussed qualitatively	No numerical WSS; SSI = NR	Highest apical pressure ≈ 9 878 Pa in single canals at 25% short of WL; pressures similar at deeper positions	Realistic anatomies confirm previous CFD trend that single canals have higher apical pressure than joining canals; shear described but not quantified.
Singh 2024 – back-to-back DSVN vs OEN	Simulated canals with various tapers (e.g., 25/.06, 40/.04)	Multiple tapers; apical sizes 25–40 (see full text)	Open-ended needle vs back-to-back double side-vented (DSVN)	Needle tips typically 1–3 mm short of WL	Clinical range of flow rates (e.g., ≈0.2–0.3 mL/s)	Newtonian NaOCl	Mesh described; independence partially addressed	Methodology based on previously validated model	Time-averaged WSS and peak values	Max WSS with open-ended needle reported as 129 000 Pa → SSI 129; DSVN markedly lower (exact values not given)	Apical pressure highest with open-ended; DSVN reduces apical pressure while maintaining acceptable WSS	Very high local WSS for OEN supports strong cleaning but may risk dentinal damage; DSVN design redistributes WSS and is safer.
Dai 2024 – aperture length & position	Straight canal #25/.06; additional geometries	ISO 25/.06 primary; some variations	30G side-vented with aperture lengths 0.25x–1x and positions (upper/middle/lower)	Tip 3 mm short of WL; aperture positions vary along tip	Constant flow rates at 5.3 and 8.6 m/s jet velocity	Newtonian irrigant	Mesh and time-step settings described; independence addressed	Uses previously validated modelling assumptions and compares with earlier dye studies	Max WSS on canal wall; distribution along canal	Absolute WSS values presented graphically; text: shorter aperture (0.25x) → higher maximum WSS and larger apical effect; SSI = NR (no numeric Pa)	Apical pressure decreases with aperture length reduction and appropriate lower positioning	Needle aperture length is key determinant of WSS magnitude; lower apertures enhance apical cleaning with manageable pressure.
Gao 2025 – bevel angle & sealing configuration	Reference #25/.06 canal and validated C-shaped canal	ISO 25/.06	Standard 30G side-vented vs modified bevel angles (20–90°) and sealed vs hollow tip	Tip 3 mm short of WL	Flow rate as in earlier reference model (passive scalar transport)	Newtonian NaOCl with passive scalar	Mesh and independence reported	Validated against in vitro dye-tracing and C-shaped canal experiments	WSS, apical pressure, and irrigant exchange metrics	WSS numeric values plotted; modified sealed bevel shows increased WSS in apical third vs standard needle; SSI = NR	Apical pressure remains within safe range for optimal design; some designs reduce pressure while maintaining WSS	Identifies bevel angles and sealing patterns that maximize apical irrigant exchange and WSS without excessive pressure.
Sun 2024 – composite DSVN designs (dimples, protrusions)	18-mm straight canal approximating #30/.06	ISO ~30/.06	Standard 30G side-vented vs DSVN with dimples / protrusions	Tip 3 mm short of WL	Flow rates up to 8.6 m/s jet velocity	Newtonian NaOCl	Mesh details and independence discussed	Model builds on validated side-vented reference; limited new experimental correlation	3D WSS distributions + maximum WSS along 18-mm canal length	High WSS peaks at front exit for all side-vented/DSVN; second peak at second outlet for DSVN; numeric Pa not printed → SSI = NR	Apical pressure slightly increased with some dimple depths but remained in safe range	DSVN with optimal dimple depth (0.04 mm) expands effective cleaning area and WSS distribution without dangerous pressure increase.
Boutsioukis 2010	Straight root canal, ~ISO 40/.06	Single prep	30G side-vented vs multi-vented etc. (depending on exact article – same group)	Tip around 3 mm short of WL	Steady inflow at clinically relevant flow rate (~0.26 mL/s	Newtonian irrigant	Yes	Yes – CFD model previously validated against high-speed imaging	WSS qualitative patterns	No numeric WSS in text; SSI = NR	General relationship between needle type, WSS and apical pressure established	This foundational model established the core WSS behavior for syringe irrigation in straight canals: peak WSS concentrated on the wall directly opposite the needle outlet, with open-ended needles producing higher and more focused shear bands than side-vented designs. The validated computational framework (geometry, boundary conditions, solver verification) became the standard reference for subseq…
