# Supplementary material for: Shear stress dynamics in root canal irrigation: a systematic review of computational fluid dynamics studies on syringe irrigation with various needle designs
Source: Front Dent Med. 2026 Feb 9;7:1720637. doi: 10.3389/fdmed.2026.1720637 (PMC12926430; doi:10.3389/fdmed.2026.1720637)
Supplement: Supplementary file 2 [file Table3.xlsx]

## Sheet: Sheet1
Study	Geometry	Mesh	Boundary Conditions	Fluid props	Outcomes	Solver transparency	validation	Overall
Boutsioukis 2010 – insertion depth	Some concerns	Low	Low	Low	Low	Low	Low	Low
Boutsioukis 2010 – tip design	Some concerns	Low	Low	Low	Low	Low	Low	Low
Boutsioukis 2010 – apical size	Some concerns	Low	Low	Low	Low	Low	Low	Low
Boutsioukis 2010 – taper	Some concerns	Low	Low	Low	Low	Low	Low	Low
Liu 2020	Some concerns	Low	Low	Low	Low	Low	Some concerns	Some concerns
Choudhari 2024	Low	Some concerns	Low	Low	Some concerns	Some concerns	Some concerns	Some concerns
Singh 2024	Some concerns	Some concerns	Some concerns	Low	Some concerns	Some concerns	High	Some concerns
Dai 2024	Some concerns	Low	Low	Low	Low	Low	Low	Low
Gao 2025	Some concerns	Low	Low	Low	Low	Low	Low	Low
Sun 2024	Some concerns	Low	Low	Low	Low	Low	Some concerns	Some concerns

## Sheet: Sheet2
Domain	Low risk (1)	Some concerns (0.5)	High risk (0)
D1. Geometry definition & anatomical realism	Root-canal and needle geometry fully specified (dimensions, taper, lengths, diameters); geometry derived from realistic root-canal anatomy (micro-CT/CBCT, ex vivo models) or simple geometry explicitly justified; coordinate system and curvature (if present) described.	Geometry partially described (some key dimensions or taper missing); idealised straight or conical canal with limited justification; unclear how needle is positioned relative to canal curvature or foramen.	Geometry poorly or not described; unrealistic or oversimplified geometry without justification; impossible to reproduce model; no information on needle position or canal length.
D2. Mesh generation & numerical resolution	Mesh type, element size, and cell count reported; mesh independence / refinement study performed or explicitly referenced to prior validated model; quality criteria (e.g. skewness, aspect ratio) mentioned.	Mesh described but no independence test; only total element number given; mesh appears coarse for geometry complexity; independence inferred but not demonstrated.	Mesh not described or only vaguely mentioned; no indication of independence; obvious risk that results depend on mesh choice.
D3. Boundary & initial conditions	Inlet, outlet, and wall boundary conditions clearly specified (e.g. flow rate or velocity profile, pressure, no-slip walls); outlet condition justified (closed vs open system); initial conditions appropriate and stated.	Boundary conditions incompletely described (e.g. flow rate given but outlet condition not explicit); assumptions plausible but not justified; minor ambiguity about closed vs open system.	Boundary conditions largely missing or inconsistent; physiologically implausible assumptions; impossible to reproduce the simulation setup.
D4. Fluid properties & flow regime	Irrigant properties (density, viscosity, temperature, modelled as Newtonian vs non-Newtonian) stated; flow regime (laminar/turbulent, Reynolds number) defined; turbulence model (if used) named and appropriate.	Properties partly reported (e.g. viscosity but not density); flow regime assumed but not justified; turbulence model used without explanation.	No information on fluid properties or flow regime; parameters chosen are clearly unrealistic or contradictory.
D5. Outcome reporting (WSS, apical pressure, velocity)	Primary CFD outputs (WSS, apical pressure, velocity fields, exchange distance etc.) defined a priori; reported with units, locations, and clear figures/maps; numerical values given for key regions of interest (apical 0–3 mm, along canal walls).	Outcomes described qualitatively with limited numerical detail; maps/plots shown but few absolute values; unclear exactly where maxima/minima occur.	Outcomes poorly reported or missing; no units; impossible to relate reported values to anatomical location or to compare across studies.
D6. Numerical solution strategy & transparency	Solver type, discretization scheme, time-stepping (steady vs unsteady), convergence criteria, and software specified; simulation time and stability discussed; any simplifications justified.	Basic solver and software reported but limited detail on schemes or convergence; assumptions reasonable but under-reported.	Solver and numerical methods not described; convergence unknown; serious risk of numerical artefacts.
D7. Verification & validation	Mesh-convergence and/or sensitivity analyses reported; CFD results compared with in vitro experiments or prior validated CFD models; discrepancies discussed; model clearly linked to previous validation work.	Either mesh-convergence orsome form of validation mentioned but limited detail; validation indirect (e.g. citing earlier validated model without new comparison).	No verification or validation; results presented without any evidence that the model reproduces physical behaviour.
