# Supplementary material for: Shear stress dynamics in root canal irrigation: a systematic review of computational fluid dynamics studies on syringe irrigation with various needle designs
Source: Front Dent Med. 2026 Feb 9;7:1720637. doi: 10.3389/fdmed.2026.1720637 (PMC12926430; doi:10.3389/fdmed.2026.1720637)
Supplement: Supplementary file 3 [file Table4.xlsx]

## Sheet: Sheet1
title		Objectives	Problem Statement	Methods Used	Findings	Practical Implications	Limitations	Results	Conclusions
The effect of root canal taper on the irrigant flow: evaluation using an unsteady Computational Fluid Dynamics model	C. Boutsioukis, C. Gogos, B. Verhaagen, M. Versluis, E. Kastrinakis & L. W. M. van der Sluis2	- The primary objective of the research is to evaluate the effect of root canal taper on irrigant flow inside a prepared root canal during final irrigation with a syringe and two types of needles. - The study aims to utilize a validated Computational Fluid Dynamics (CFD) model to simulate irrigant flow in various root canal configurations. - It seeks to assess the velocity, pressure, and shear st…	- The core research question motivating the study is: How does the taper of the root canal affect the flow of irrigants during final irrigation, particularly in terms of efficiency and the risk of irrigant extrusion? This question is central to understanding the dynamics of irrigant flow in various root canal preparations .	- The study employed a Computational Fluid Dynamics (CFD) model to simulate irrigant flow from two types of needles (side-vented and flat) positioned inside various root canal shapes at a specified distance from the working length . - Five different root canal shapes were modeled, including variations in diameter and taper, to evaluate their effects on irrigant flow . - The fluid used in the simu…	- An increase in the taper of the root canal significantly improved irrigant replacement and wall shear stress while reducing the risk of irrigant extrusion . - The study found that irrigant flow was more advantageous in minimally tapered root canals with larger apical preparation sizes compared to tapered canals with smaller preparations . - Positioning the needle at 2 or 3 mm short of the worki…	- The study suggests that positioning a side-vented needle within 1 mm short of the working length (WL) is crucial for effective irrigant replacement in root canals, which can enhance clinical outcomes. - It highlights the importance of further ex vivo and clinical studies to validate the findings and establish a direct connection with clinical practice. - The research indicates that an increase …	- The findings of the study should be further challenged in ex vivo and clinical studies to establish a more direct connection with clinical practice . - Standardization of needle insertion depth is a prerequisite for a detailed comparison with the results of this study, as the effect of needle depth on irrigant flow has been reported to be significant . - The study did not achieve irrigant repla…	- An unsteady flow was identified in all cases, with slight differences in the time-averaged flow pattern among various needle types and canal shapes. - The side-vented needle could not achieve significant irrigant replacement apically to its tip in a size 30, .02 taper root canal. - The flat needle led to more extensive irrigant replacement compared to the side-vented needle, with significant re…	- The authors conclude that an increase in root canal taper enhances irrigant replacement and wall shear stress while minimizing the risk of irrigant extrusion . - They found that irrigant flow in minimally tapered root canals with larger apical preparation sizes is more effective than in tapered canals with smaller apical sizes . - The study indicates that the flat needle provides superior irrig…
The effect of apical preparation size on irrigant flow in root canals evaluated using an unsteady Computational Fluid Dynamics model	C. Boutsioukis, C. Gogos, B. Verhaagen, M. Versluis, E. Kastrinakis & L.W.M. van der Sluis	- The primary objective of the research is to evaluate the effect of apical preparation size on irrigant flow inside a root canal during final irrigation. - The study aims to utilize a validated Computational Fluid Dynamics (CFD) model for this evaluation. - It focuses on comparing the irrigant flow using a syringe and two different needle types. - The research contributes to understanding root c…	- The core research question motivating the study is how the apical preparation size affects irrigant flow in root canals, particularly in relation to achieving adequate irrigant replacement while minimizing the risk of irrigant extrusion .	- The study employed a computational fluid dynamics (CFD) model to evaluate the effect of apical preparation size on irrigant flow in root canals, simulating the root canal as a geometrical frustum of a cone with specific dimensions. - Four different cases were modeled with varying diameters at the apical point, maintaining a consistent taper of 6%. - The irrigant, sodium hypochlorite 1% aqueous …	- The study found that increasing the preparation size leads to more efficient irrigant replacement and debridement of the root canal, consistent with previous research findings. - It was noted that velocities higher than 0.1 m/s are clinically significant for adequate irrigant replacement. - The research highlighted that the effect of needle depth on irrigant flow is significant, making direct c…	- The study suggests that positioning the needle 2 or 3 mm short of the working length (WL) can reduce the risk of irrigant extrusion while maintaining effective irrigant replacement, particularly in canals with a size of at least 35 and a .06 taper. - It indicates that using a side-vented needle results in lower apical pressure compared to a flat needle, which can significantly decrease the risk…	- The findings of the study should be further challenged in ex vivo and clinical studies to establish a more direct connection with clinical practice . - There is no consensus on the relative importance of parameters such as adequate irrigant replacement, high shear stress, and reduced apical pressure, indicating a need for further investigation . - A direct comparison with studies that did not s…	- Irrigant flow exhibited unsteady behavior across all cases, independent of needle type or preparation size . - Increasing preparation size enhanced irrigant replacement, with the side-vented needle achieving limited replacement (1.5 mm apically) in size 55, .06 taper root canals . - The flat needle resulted in more extensive irrigant replacement, achieving complete replacement in size 55, .06 t…	- The authors concluded that apical preparation size significantly affects irrigant replacement, shear stress on the canal wall, and pressure at the apical foramen, with sizes larger than 25 improving syringe irrigation performance . - They emphasized the importance of maintaining adequate space between the needle and canal wall to facilitate effective reverse flow of the irrigant . - The study f…
The Effect of Needle-insertion Depth on the Irrigant Flow in the Root Canal: Evaluation Using an Unsteady Computational Fluid Dynamics Model	Christos Boutsioukis, DDS, MSc,Theodor Lambrianidis, DDS, PhD, Bram Verhaagen, MSc, Michel Versluis, PhD,Eleftherios Kastrinakis, PhD, Paul R. Wesselink, DDS, PhD, and Lucas W.M. van der Sluis	- The primary objective of the research was to evaluate the effect of needle-insertion depth on the irrigant flow inside a prepared root canal during final irrigation. - The study aimed to utilize a validated Computational Fluid Dynamics (CFD) model to simulate irrigant flow from different needle types. - It sought to compare the performance of a side-vented needle and an open-ended flat needle a…	- The core research question motivating the study is: How does the depth of needle insertion affect the irrigant flow and replacement within a prepared root canal during final irrigation? This question addresses the balance between achieving adequate irrigant replacement and minimizing the risk of irrigant extrusion toward periapical tissues .	- The study employed a Computational Fluid Dynamics (CFD) model to simulate irrigant flow from two needle types (side-vented and open-ended flat) positioned at varying depths within a root canal . - A validated CFD model was utilized to assess velocity, pressure, and shear stress in the root canal . - The irrigation flow rate was standardized at 0.26 mL/s, consistent with clinical practices, to e…	- The study found that needle-insertion depth significantly affects irrigant replacement, shear stress on the canal wall, and pressure at the apical foramen for both needle types used. - The side-vented needle achieved complete irrigant replacement only at the 1-mm position, while the flat needle could do so even at 2 mm short of the working length. - A maximum shear stress of 660 N/m² was observ…	- Needle-insertion depth significantly influences irrigant replacement, shear stress on the canal wall, and pressure at the apical foramen, which are critical factors in endodontic procedures . - The positioning of the needle closer to the working length (WL) enhances irrigant flow but increases the risk of irrigant extrusion, suggesting a need for careful needle placement during irrigation . - T…	- The study acknowledges that the requirements for adequate irrigant replacement and reduced apical pressure may contradict each other, complicating clinical applications. - There is no definitive evidence on the minimum irrigant pressure that leads to extrusion, making it difficult to estimate the risk of extrusion accurately. - Minor differences in needle taper and size, as well as limited reso…	- An unsteady flow was identified in all cases, with slight differences in the time-averaged flow pattern among various needle positions for both needle types. - The side-vented needle achieved adequate irrigant replacement only at the 1-mm position, while the flat needle reached the working length (WL) at 1- and 2-mm positions. - The flat needle produced higher mean pressure at the apical forame…	- The study concludes that needle-insertion depth significantly affects the extent of irrigant replacement within the root canal during final irrigation . - It was found that the shear stress on the canal wall is influenced by the needle-insertion depth . - The pressure at the apical foramen also varies with different needle-insertion depths . - The side-vented needle achieved complete irrigant r…
Evaluation of Irrigant Flow in the Root Canal Using Different Needle Types by an Unsteady Computational Fluid Dynamics Model	Christos Boutsioukis, DDS, MSc,Theodor Lambrianidis, DDS, PhD, Bram Verhaagen, MSc, Michel Versluis, PhD,Eleftherios Kastrinakis, PhD, Paul R. Wesselink, DDS, PhD, and Lucas W.M. van der Sluis	- The primary objective of the study was to evaluate the effect of needle tip design on the irrigant flow inside a prepared root canal during final irrigation using a validated Computational Fluid Dynamics (CFD) model . - A CFD model was created to simulate the irrigant flow inside a prepared root canal with six different types of 30-G needles, including three open-ended and three close-ended nee…	- The core research question motivating the study is: How does the design of needle tips affect the flow of irrigant within a prepared root canal during final irrigation? This question encapsulates the fundamental problem of understanding the impact of different needle designs on irrigant flow dynamics, which is crucial for effective root canal treatment .	- A Computational Fluid Dynamics (CFD) model was created to simulate the irrigant flow inside a prepared root canal, evaluating the effect of needle tip design during final irrigation . - Six different types of 30-G needles were tested, categorized into three open-ended and three close-ended designs . - The simulation assumed a root canal length of 19 mm, an apical diameter of 0.45 mm, and a 6% t…	- The study found that the most intense jets were formed through the proximal pair of outlets, contributing to 73% of the total flow, while the other outlets had minimal contributions. - A series of counter-rotating vortices were identified apically to the tip, with the proximal outlet of the double side-vented needle accounting for 93.5% of the total flow. - Open-ended needles resulted in more e…	- The study suggests that the design of needle tips significantly affects irrigant flow and apical pressure, which could influence clinical decisions regarding needle selection during root canal treatments . - It highlights the importance of preventing irrigant extrusion toward periapical tissues, indicating that clinicians should prioritize this to avoid complications . - The findings imply that…	- The multi-vented needle was noted to concentrate high shear stress on a limited area, which could be a disadvantage in terms of efficacy . - The study did not provide clinical suggestions regarding the effect of needle depth on irrigant flow, indicating a limitation in practical application . - The side-vented needle was found to have limited irrigant exchange, which was inferior to other needl…	- Open-ended needles created high-velocity jets of irrigant, with the flat and beveled types showing similar performance, while the notched needle had slightly lower velocities . - The side-vented and double side-vented needles directed flow toward the apex with a divergence of approximately 30 degrees . - The multi-vented needle produced the highest shear stress but concentrated it on a limited …	- The study concludes that open-ended needles result in more efficient irrigant replacement in the root canal compared to close-ended needles, despite generating higher apical pressure. - Among the open-ended needles, the notched needle was found to be less efficient in irrigant replacement than the other two types. - The side-vented needle was slightly more efficient than the double side-vented …
Assessment of Apical Pressures in Single and Joining Canals - An Ex Vivo Study Based on Computational Fluid Dynamic Analysis	Sahil CHOUDHARI,Kavalipurapu VENKATA TEJA,Sindhu RAMESH, Raja KUMAR,Gianrico SPAGNUOLO	- The primary objective of the study was to analyze the apical pressures in extracted teeth with single and joining canals using computational fluid dynamic analysis (CFD) . - The study aimed to confirm the root canal anatomy with cone-beam computed tomography (CBCT) before dividing the specimens into two groups based on canal type . - It sought to standardize preparation sizes, taper, irrigation…	The core research question motivating the study is: "How do apical pressures vary in extracted teeth with single and joining canals during irrigation?" This question encapsulates the fundamental problem being investigated, focusing on the analysis of fluid flow and generated pressures in the context of root canal treatment .	- The study involved a computational fluid dynamic analysis (CFD) to assess apical pressures in extracted teeth with single and joining canal anatomies, utilizing simulated 30-gauge side vented needles at varying positions relative to the working length (WL). - A total of 46 freshly extracted teeth were collected, with a sample size of 23 per group, based on a power analysis set at 95% and an eff…	- The study found that group I (mandibular second premolars) exhibited significantly higher recorded apical pressures at needle positions 25% short of the working length (WL) compared to group II (maxillary second premolars) . - No significant differences in apical pressures were observed between the groups at higher needle positions (50% and 75% short of WL) . - The specimens were prepared to a …	- The study emphasizes the importance of using a 0.04-taper in root canal preparation, which aligns with current clinical trends towards minimal shaping, potentially improving treatment outcomes . - It highlights the significance of preparation sizes greater than 25, which have been shown to enhance flow rates and reduce apical pressure, suggesting a need for clinicians to consider these factors …	- The study did not utilize micro-CT assessments to confirm the canal's preoperative taper and size, which is a noted limitation. - A constant flow rate of 0.26 mL/s was simulated, which may not reflect variations in pressure at different flow rates. - The study's design did not include assessments of different flow rates in minimally shaped canals. - The irrigation protocol and methods of assess…	- The study found a statistically significant difference in apical pressure between groups I and II at a needle position 25% short of the working length (WL), with group I recording a mean highest pressure of approximately 9877.78 Pa (p<0.05). - No significant differences in apical pressure were observed in the buccal and palatal roots of group II at the same needle position (p>0.05). - At other …	- The authors concluded that single canal specimens exhibited higher apical pressures at a needle position 25% short of the working length (WL). - No significant variations in apical pressures were observed between the experimental groups at needle positions 50% and 75% short of the WL. - The study suggests that the position of the needle significantly influences the apical pressures in single ca…
The effects of aperture position and length in side-vented needles on root canal irrigation: A computational fluid dynamics study	Yuhua Dai, Shizhao Wang, Jiayang Gao, Qi Liu, Zhe Xiong, Yuan Gao	- The primary objective of this study is to utilize computational fluid dynamics (CFD) to explore the flow characteristics of different needle aperture lengths and positions, and their effects on the effectiveness and safety of root canal irrigation . - The study aims to validate the CFD irrigant model by comparing it with an in vitro irrigation experiment model . - Another goal is to construct n…	The core research question motivating the study is: How do variations in needle design, specifically aperture lengths and positions, affect the fluid dynamics and effectiveness of root canal irrigation? This question addresses the critical need for optimizing irrigation techniques to enhance clinical outcomes during root canal treatments .	- The study employed computational fluid dynamics (CFD) to explore flow characteristics of different needle designs, focusing on their effects on irrigation effectiveness and safety . - A scalar transport model was developed and validated through in vitro experiments, allowing for analysis of irrigation needle performance . - Tracer experiments were conducted using a standard irrigation needle ac…	- The study found that lowering the position of the needle aperture significantly improves irrigation effectiveness in root canals of various sizes, which is a noteworthy discovery that contrasts with common beliefs about irrigation dynamics. - The CFD scalar transport model developed in this research serves as a valuable tool for optimizing side-vented needle design, indicating that aperture len…	- The study emphasizes the importance of constructing numerical models that can translate into real-world results, aiming to enhance irrigation efficiency in clinical practice . - It highlights that lowering the position of the needle aperture significantly improves irrigation effectiveness across various root canal sizes, suggesting practical adjustments in clinical settings . - The research ind…	- The study utilized a simple root canal model, which does not fully represent the complexity of real teeth, limiting the assessment of irrigation efficiency in intricate anatomies . - The conclusions are based on only two root canal geometries, four aperture lengths, and three positions, with the needle design being a virtual model that lacks physical validation . - The influence of liquid diffu…	- The CFD simulation results closely matched in vitro tracer tests for irrigation experiments across seven root canal geometries, indicating the model's validity . - Positioning the needle aperture lower significantly increased the irrigant exchange distance . - Decreasing the aperture length to 0.25x increased exchange distance and shear stress while reducing apical pressure . - The study conclu…	- The study concludes that the position and length of the aperture in side-vented needles significantly affect the exchange distance, wall shear stress, and apical pressure during root canal irrigation, which are critical for irrigation effectiveness and safety. - Adjusting the aperture length and position can enhance the irrigation efficiency of side-vented needles in various root canal geometri…
Optimization of Side-vented Root Canal Irrigation Needle Design: Aperture Bevel Angle and Con guration Analysis using CFD and Multicriteria Decision Analysis with In Vitro Validation and C-shaped Canal Simulation	Jiayang Gao, Yuhua Dai, Ziteng Long, Yi Min, Ya Shen and Yuan Gao	- The primary objective of the study was to enhance the efficacy and safety of root canal irrigation in #25/.06 canals by optimizing side-vented needle designs, focusing on bevel angle adjustments and sealing configurations . - The research aimed to evaluate the effects of various bevel angles and solid/hollow bevel designs on the exchange of root canal irrigation . - Computational fluid dynamics…	- The core research question motivating the study is: How do bevel angle variations and sealing configurations affect the efficacy and safety of root canal irrigation in narrow canals? This question addresses the critical gap in understanding the influence of these design factors on irrigation performance, particularly in terms of irrigant exchange distance and apical pressure .	- The study employed computational fluid dynamics (CFD) simulations to analyze the performance of modified 30G side-vented needles with varying bevel angles and configurations (solid vs hollow) in root canal irrigation . - Metrics such as irrigant exchange distance, apical pressure, wall shear stress, and velocity distribution were evaluated to assess needle efficacy . - The entropy-weighted Tech…	- The study found that solid-bevel needles significantly outperformed hollow-bevel designs, achieving up to a 35% increase in irrigant exchange distance compared to standard needles . - Medium bevel angles in solid-bevel needles provided an optimal balance between efficient irrigant exchange and reduced apical pressure . - The research highlighted the importance of bevel angle variations and thei…	- The study highlights that optimized solid-bevel needle designs significantly enhance irrigant distribution within root canals, suggesting improvements in clinical irrigation efficacy . - It emphasizes the importance of medium bevel angles in solid-bevel needles, which provide an optimal balance between efficient irrigant exchange and reduced apical pressure, enhancing safety during procedures .…	- The study's model validation is limited in scope, particularly regarding the complexity of the geometries used, as velocity fields were not validated in vitro. - The geometric models employed, such as the simplified truncated cone and C-shaped canal, do not fully represent the anatomical complexity encountered in clinical settings. - The influence of bevel angle and sealing configurations on ir…	- Solid-bevel needles outperformed hollow-bevel designs, achieving up to a 35% increase in irrigant exchange distance compared to standard needles . - Medium bevel angles in solid-bevel needles provided an optimal balance between efficient irrigant exchange and reduced apical pressure . - The 60 solid-bevel needle did not achieve complete exchange in the #25/.06 model, indicating limitations in c…	- The authors conclude that modified needle designs, particularly solid-bevel needles, significantly outperform the standard 30G side-vented needle, achieving up to a 35% increase in irrigant exchange distance. - They find that larger root canal dimensions further enhance irrigation performance. - The study identifies medium bevel angles in solid-bevel needles as providing the best balance betwee…
Numerical investigation of irrigant flow characteristics in curved root canals with computational fluid dynamics method	Lei Liu, Weijia Ye, Chenlu Shen, Hua Yao, Qiao Peng, Yongdong Cui & Boo Cheong Khoo	- The primary objective of the study is to investigate the flow pattern of irrigation in curved root canals using 3D CFD numerical simulations . - The research aims to evaluate the effects of different syringe needle types (side-vented vs. open-ended flat) and insertion depths on irrigation efficiency . - Another goal is to analyze the impact of the gap size between the needle and the root canal …	The core research question motivating the study is: How does the curvature of root canals and the type of needle used for irrigation affect the flow dynamics and irrigant extrusion in endodontic procedures? This question highlights the complexities of achieving effective irrigation in curved root canals, which has been inadequately addressed in previous research .	- The study employed computational fluid dynamics (CFD) to analyze the flow of irrigation solutions in curved root canals, focusing on numerical simulations of flow from different needle types and insertion depths . - A side-vented needle and an open-ended flat needle were used in simulations to evaluate their effects on velocity distribution, wall shear stress, and apical pressure . - The resear…	- The study found that the optimal method for irrigation in curved root canals is the use of a curved side-vented needle with deeper insertion and a reasonable gap size between the needle and the canal wall, which enhances irrigation effectiveness . - Numerical simulations revealed that the flow pattern in curved root canals is significantly influenced by the needle type and insertion depth, with…	- The study suggests that using a curved side-vented needle with deeper insertion is optimal for irrigation in curved root canals, which can enhance the effectiveness of the irrigation process . - It highlights the importance of maintaining a reasonable gap between the needle end-tip and the root canal wall to manage apical pressure effectively, thereby preventing potential complications . - The …	- The study acknowledges that the complex irrigation flow field details in curved root canals and the impact of curvature variation on irrigant extrusion have rarely been studied in detail, indicating a gap in existing research. - Limitations exist in the previous studies from 2012 and 2013, which are noted as exceptions but still highlight deficiencies in understanding effective irrigation strat…	- The study found that the side-vented needle with deeper insertion is optimal for irrigation in curved root canals, ensuring low apical pressure and effective irrigant replacement. - The velocity of the irrigant fluid near the apical stop was close to zero in a micro-velocity zone, which decreased significantly with increased insertion length of the syringe needle. - The shear stress distributio…	- The study concludes that the optimal method for irrigation in curved root canals is the use of a curved side-vented needle with deeper insertion. - It emphasizes the importance of having a reasonable needle end-tip size to maintain a small gap between the needle and the internal surface of the root canal. - The findings suggest that the irrigation strategy should consider the curvature of the r…
Irrigant dynamics of a back‑to‑back double side‑vented needle in root canals with various tapers: a computational fluid dynamics study	Surmayee Singh, Manuel S. Thomas, Mohammad Zuber, Prathmesh Pravin Verekar, Tejaswini Shetty, N. Srikant	- The primary objective of the study was to assess the flow characteristics of irrigants in root canal models with varying tapers during final irrigation using different needle designs, including a back-to-back double-side-vented needle . - The study aimed to understand the apical pressure and irrigant flow patterns in root canals to ensure safe and effective irrigation . - It also sought to inve…	The core research question motivating the study is: "How do different needle designs and root canal configurations affect the flow characteristics and apical pressure of irrigants during root canal irrigation?" This question encapsulates the fundamental problem of understanding the dynamics of irrigant flow in root canals, which is crucial for effective irrigation .	- The study employed computational fluid dynamics (CFD) to investigate fluid flow in root canal models with varying tapers and needle designs, specifically focusing on apical pressure and irrigant flow patterns . - Three irrigation needle designs were modeled: open-ended needle (OEN), single side-vented needle (SSVN), and back-to-back double side-vented needle (DSVN) . - The root canal model was …	- The study found that the open-ended needle (OEN) generated the maximum apical pressure in 4% taper models, while the double side-vented needle (DSVN) exhibited the lowest maximum apical pressure in 6% and 8% taper models, indicating a risk for irrigant extrusion in minimally prepared canals . - It was observed that the shear stress generated by the OEN was the highest among the needle types, fo…	- The study highlights the importance of understanding apical pressure and irrigant flow patterns in root canals to ensure safe and effective irrigation during dental procedures . - It suggests that the use of open-ended needles (OEN) can increase the likelihood of irrigant extrusion, particularly in high-flow-rate scenarios, necessitating caution from practitioners . - The findings indicate that…	- The study's root canal model was designed as closed and straight, which may not accurately represent real clinical scenarios . - The walls of the model were considered impermeable and rigid, excluding the possibility of irrigants being extruded from the apex . - Surface irregularities were not incorporated into the model design, which could affect irrigation dynamics . - Maintaining constant in…	- The apical pressure decreased as the taper increased from 4% to 8%, with maximum pressure occurring 1 mm from the apex at both velocities. - The open-ended needle achieved the highest maximum apical pressure for the 4% taper, while the double-side-vented needle exhibited the lowest apical pressure for 6% and 8% taper models. - Shear wall stress decreased with increasing tapering, with the maxim…	- The study concludes that the canal taper, needle type, needle insertion depth, and irrigant flow rate significantly affect apical pressure, shear stress on the canal wall, and the extent of irrigant replacement . - It was found that the apical pressure was lower in the single-side-vented needle group compared to the open-ended needle group, raising questions about the efficiency of the former i…
Numerical investigation and optimization of innovative root canal irrigation needles with composite flow control structures	Xiaoyu Sun, Youwei Tan, Ruirui Liu, Ping Li	- The primary objective of the research is to optimize needle syringe irrigation in root canal therapy by investigating novel needles with composite flow control structures . - The study proposes six single/double side-vented needles featuring dimple and protrusion designs to enhance irrigation performance . - It aims to analyze the impact of structural parameters, specifically dimple depth and n…	The core research question motivating the study is: How can the design of root canal irrigation needles be optimized to enhance irrigation performance while ensuring safety and minimizing the risk of irrigant extrusion? This question encapsulates the fundamental problem being investigated, focusing on the effectiveness and safety of irrigation techniques in root canal therapy.	- The study employs a computational approach, utilizing numerical simulations to investigate the performance of novel needle designs for root canal irrigation . - The Micro-PIV (Micro-Particle Image Velocimetry) method is used for observing the flow of irrigant in the root canal, providing insights into flow patterns . - Experimental validation is conducted by comparing numerical simulation resul…	- The study found that the performance of the double-side-vented needle with a dimple structure is superior, showing up to a 33% improvement in extending depth and a 22% increase in effective cleaning area compared to the prototype needle . - It was noted that the shear stress of the double-side-vented needle is higher, which enhances the irrigant extension . - The research indicated that new nee…	- The study proposes six novel needle designs with composite flow control structures, which can enhance irrigation performance in root canal therapy, potentially improving clinical outcomes . - The findings indicate that double-side-vented needles are more suitable for clinical safety, as they reduce the risk of irrigant penetration into dentinal tubules compared to side-vented needles . - The re…	Not addressed in the paper.	- The double-side-vented needle with a dimple structure showed a 33% improvement in extending depth compared to the prototype . - The effective cleaning area increased by 22% with the double-side-vented needle with a dimple structure over the prototype . - The shear stress of the double-side-vented needle was higher, enhancing the irrigant extension . - New needle designs did not increase the ris…	- The study concludes that six single/double side-vented needles with dimple and protrusion were proposed, with the double-side-vented needle showing optimal efficiency in extending depth and effective cleaning area during irrigation . - It was found that root canal apical pressure increases with higher flow rates, but the addition of flow control structures does not significantly raise apical pr…
