# Supplementary material for: Shear stress dynamics in root canal irrigation: a systematic review of computational fluid dynamics studies on syringe irrigation with various needle designs
Source: Front Dent Med. 2026 Feb 9;7:1720637. doi: 10.3389/fdmed.2026.1720637 (PMC12926430; doi:10.3389/fdmed.2026.1720637)
Supplement: Supplementary file 4 [file Table5.xlsx]

## Sheet: evidence synthesis
Parameter & comparison statement	No. of supporting studies (of 10)*	Studies supporting statement	Studies reporting divergent or unclear findings	Overall direction of effect	Consistency of evidence
Needle type: Open-ended vs side-vented – Open-ended needles generate the highest and most apically concentrated WSS and apical pressure compared with side-vented needles.	5 out of 5 studies	Boutsioukis 2010 needle-type; Boutsioukis 2010 apical size; Boutsioukis 2010 taper; Singh 2024; foundational CFD model	0	Open-ended > side-vented for peak WSS and apical pressure	Very high		Numbers are counts of included CFD studies that explicitly addressed the parameter; other studies may not have modelled the comparison and are therefore not counted as “supporting” or “divergent
Needle type: Side-vented vs multi-/double-vented/modified – Multi-vented, double side-vented, or modified side-vented designs reduce peak apical WSS while maintaining or expanding effective wall coverage.	4 out of 4 studies	Boutsioukis 2010 needle-type; Singh 2024 (DSVN); Sun 2024 (composite DSVN); Gao 2025 (sealed bevel)	0	Modified multi-outlet designs ↓ peak WSS, ↑ distribution vs single side-vented	High
Apical preparation size (same needle position & type) – Increasing apical size (e.g., ISO 25→55 at .06 taper) decreases WSS magnitude and apical pressure.	2 out of 2 studies	Boutsioukis 2010 apical size; Liu 2020 (indirectly via cross-section area)	0	Larger apical size ↓ peak WSS and apical pressure	Moderate–high
Canal taper (constant apical size, needle 1–3 mm short of WL) – Greater taper improves overall irrigant replacement but has limited influence on WSS in the apical 1–2 mm when the needle is kept short of WL.	2 out of 2 studies	Boutsioukis 2010 taper; Liu 2020	0	Taper mainly affects coronal/mid-root flow; apical WSS differences small within safe insertion range	Moderate
Needle insertion depth (tip-to-WL offset) – Advancing the needle closer to WL increases apical WSS and apical pressure in both straight and complex canals.	4 out of 4 studies	Boutsioukis 2010 series; Singh 2024; Choudhari 2024; Liu 2020	0	Shorter tip-to-WL offset ↑ apical WSS and apical pressure	High
Canal anatomy (straight vs curved / single vs joining) – Curved and joining canals dampen or redistribute WSS compared with straight/single canals, especially along the inner curvature or in joining segments.	3 out of 3 studies	Liu 2020; Choudhari 2024; Gao 2025 (C-shaped canal)	0	Anatomical complexity redistributes WSS and reduces uniformity; outer walls often experience higher WSS	High
Aperture geometry in side-vented needles – Shorter apertures and lower outlet positions increase apical WSS and exchange distance while allowing lower apical pressure with appropriate design.	2 out of 2 studies	Dai 2024; Sun 2024	0	Shorter/optimally placed outlets ↑ local WSS and cleaning, can remain safe if designs control pressure	Moderate–high

## Sheet: heat map
Study	Open-ended WSS	Side-vented WSS	Double / multi-vented / modified WSS	Relative apical pressure for open-ended	Relative apical pressure for side-vented / modified	Comment (for legend, not in heatmap)
Boutsioukis 2010 – needle-type	H	M	L–M (multi-vented lowest)	H	L–M	Open-ended highest WSS & pressure; multi-vented lowest peaks.
Boutsioukis 2010 – apical size	H (small sizes)	M	–	H → M with larger apical size	M → L with larger size	WSS & pressure decrease as ISO size increases.
Boutsioukis 2010 – taper	H (high taper)	M	–	H at small offsets, ↓ with greater taper	M → L with greater taper	Taper mostly affects coronal flow; apical differences small within 1–1.5 mm from WL.
Foundational CFD model	H	M	–	H	M	Establishes base pattern: open-ended > side-vented.
Liu 2020 – curved canals	–	M–H (outer wall)	–	M	M	Curvature creates local H zones; overall WSS more heterogeneous.
Choudhari 2024 – real premolars	–	M	–	M (single canals)	L–M (joining canals)	WSS qualitatively higher in single vs joining canals; pressure main outcome.
Singh 2024 – OEN vs DSVN	H (very high)	–	M	H (highest in dataset)	L–M	OEN extreme peaks; DSVN moderates WSS and pressure.
Dai 2024 – aperture length/position	–	M–H (short aperture)	–	M	L–M (with optimised design)	Short lower apertures give H WSS with acceptable pressure.
Gao 2025 – bevel angle & sealed tip	–	M	M–H (optimised sealed)	M	L–M	Modified sealed bevel ↑ apical WSS vs standard side-vented at safe pressure.
Sun 2024 – composite DSVN	–	M	M–H (optimised dimple depth)	M	M	Composite DSVN creates two WSS peaks and wider coverage without dangerous pressure.
	WSS level: H = High, M = Moderate, L = Low, NR = not reported
	Apical pressure: H, M, L similarly
	“–” = design not modelled in that study
